# Supplementary material for: MYRF: A New Regulator of Cardiac and Early Gonadal Development—Insights from Single Cell RNA Sequencing Analysis
Source: J Clin Med. 2022 Aug 18;11(16):4858. doi: 10.3390/jcm11164858 (PMC9409872; doi:10.3390/jcm11164858)
Supplement: Supplementary file 1 [file jcm-11-04858-s001.zip]

Archive with 1 entries (1 files):
- jcm-1819531-supplementary.pdf
